# Supplementary material for: A comparative study of randomized response techniques using separate and combined metrics of efficiency and privacy
Source: PLoS One. 2023 Oct 27;18(10):e0293628. doi: 10.1371/journal.pone.0293628 (PMC10610518; doi:10.1371/journal.pone.0293628)
Supplement: S1 Data — (XLSX) [file pone.0293628.s001.xlsx]

## Sheet: Sheet1
							n	Var(GS)	Var(DP)	Var(NS)	Var(G)
1	3	5	1.5	10	2	0.4	50	0.215	2.4128	0.14	0.136978	6.75	18.89	3	6.41	0.0318519	0.127729	0.0466667	0.0213694
1	3	8	1.5	10	2	0.4	50	0.215	2.4128	0.125	0.122733	6.75	18.89	2.25	6.41	0.0318519	0.127729	0.0555556	0.0191472
1	5	8	1.5	10	2	0.4	50	0.305	2.4128	0.176429	0.123057	11.25	18.89	4.82143	5.02333	0.0271111	0.127729	0.0365926	0.0244971
1	5	12	1.5	10	2	0.4	50	0.305	2.4128	0.155	0.113489	11.25	18.89	3.75	5.02333	0.0271111	0.127729	0.0413333	0.0225923
4	6	10	1.5	10	2	0.4	50	1.16	2.4128	0.62	0.16906	54	18.89	27	8.906	0.0214815	0.127729	0.022963	0.0189827
4	6	15	1.5	10	2	0.4	50	1.16	2.4128	0.512	0.151248	54	18.89	21.6	8.906	0.0214815	0.127729	0.0237037	0.0169827
4	10	20	1.5	10	2	0.4	50	1.88	2.4128	0.821176	0.137682	90	18.89	37.0588	7.00429	0.0208889	0.127729	0.0221587	0.0196569
4	10	30	1.5	10	2	0.4	50	1.88	2.4128	0.652727	0.124573	90	18.89	28.6364	7.00429	0.0208889	0.127729	0.0227937	0.0177852
5	3	1	1.5	10	2	0.4	50	0.755	2.4128	0.68	0.304889	33.75	18.89	30	12.65	0.0223704	0.127729	0.0226667	0.0241019
5	3	1.5	1.5	10	2	0.4	50	0.755	2.4128	0.648421	0.293053	33.75	18.89	28.4211	12.65	0.0223704	0.127729	0.0228148	0.0231662
5	5	2	1.5	10	2	0.4	50	1.205	2.4128	1.0175	0.256167	56.25	18.89	46.875	10.57	0.0214222	0.127729	0.0217067	0.0242353
5	5	4	1.5	10	2	0.4	50	1.205	2.4128	0.883571	0.231	56.25	18.89	40.1786	10.57	0.0214222	0.127729	0.0219911	0.0218543
8	10	15	1.5	10	2	0.4	50	3.68	2.4128	2.04364	0.185224	180	18.89	98.1818	9.64556	0.0204444	0.127729	0.0208148	0.0192031
8	10	25	1.5	10	2	0.4	50	3.68	2.4128	1.58698	0.160753	180	18.89	75.3488	9.64556	0.0204444	0.127729	0.0210617	0.0166661
8	15	20	1.5	10	2	0.4	50	5.48	2.4128	2.96837	0.165986	270	18.89	144.419	8.03783	0.0202963	0.127729	0.0205539	0.0206506
8	15	30	1.5	10	2	0.4	50	5.48	2.4128	2.4234	0.149762	270	18.89	117.17	8.03783	0.0202963	0.127729	0.0206828	0.0186322
10	4	2	1.5	10	2	0.4	50	1.88	2.4128	1.655	0.327375	90	18.89	78.75	14.1357	0.0208889	0.127729	0.0210159	0.0231594
10	4	3	1.5	10	2	0.4	50	1.88	2.4128	1.56235	0.312824	90	18.89	74.1176	14.1357	0.0208889	0.127729	0.0210794	0.02213
10	8	3	1.5	10	2	0.4	50	3.68	2.4128	3.16571	0.277048	180	18.89	154.286	11.4944	0.0204444	0.127729	0.0205185	0.0241027
10	8	6	1.5	10	2	0.4	50	3.68	2.4128	2.78	0.252417	180	18.89	135	11.4944	0.0204444	0.127729	0.0205926	0.0219599
20	10	4	1.5	10	2	0.4	50	9.08	2.4128	8.02118	0.315471	450	18.89	397.059	13.3433	0.0201778	0.127729	0.0202015	0.0236426
20	10	8	1.5	10	2	0.4	50	9.08	2.4128	7.18526	0.290684	450	18.89	355.263	13.3433	0.0201778	0.127729	0.0202252	0.021785
20	15	8	1.5	10	2	0.4	50	13.58	2.4128	11.0684	0.271419	675	18.89	549.419	11.7586	0.0201185	0.127729	0.0201456	0.0230826
20	15	12	1.5	10	2	0.4	50	13.58	2.4128	10.1332	0.255128	675	18.89	502.66	11.7586	0.0201185	0.127729	0.0201592	0.0216972

## Sheet: Sheet2
							n	Var(GS)	Var(DP)	Var(NS)	Var(G)
1	3	5	1.5	10	2	1	50	0.215	4.16	0.14	0.331111	6.75	106.25	3	28.25	0.0318519	0.0391529	0.0466667	0.0117207
1	3	8	1.5	10	2	1	50	0.215	4.16	0.125	0.268333	6.75	106.25	2.25	28.25	0.0318519	0.0391529	0.0555556	0.00949853
1	5	8	1.5	10	2	1	50	0.305	4.16	0.176429	0.247857	11.25	106.25	4.82143	19.5833	0.0271111	0.0391529	0.0365926	0.0126565
1	5	12	1.5	10	2	1	50	0.305	4.16	0.155	0.210556	11.25	106.25	3.75	19.5833	0.0271111	0.0391529	0.0413333	0.0107518
4	8	10	1.5	10	2	1	50	1.52	4.16	0.865455	0.482727	72	106.25	39.2727	36.9167	0.0211111	0.0391529	0.022037	0.0130761
4	8	15	1.5	10	2	1	50	1.52	4.16	0.72	0.408148	72	106.25	32	36.9167	0.0211111	0.0391529	0.0225	0.0110559
4	15	20	1.5	10	2	1	50	2.78	4.16	1.39538	0.315256	135	106.25	65.7692	24.1447	0.0205926	0.0391529	0.0212164	0.0130569
4	15	30	1.5	10	2	1	50	2.78	4.16	1.12694	0.267245	135	106.25	52.3469	24.1447	0.0205926	0.0391529	0.0215283	0.0110685
5	3	1	1.5	10	2	1	50	0.755	4.16	0.68	1.27556	33.75	106.25	30	67.25	0.0223704	0.0391529	0.0226667	0.0189674
5	3	1.5	1.5	10	2	1	50	0.755	4.16	0.648421	1.21263	33.75	106.25	28.4211	67.25	0.0223704	0.0391529	0.0228148	0.0180317
5	5	2	1.5	10	2	1	50	1.205	4.16	1.0175	0.984167	56.25	106.25	46.875	54.25	0.0214222	0.0391529	0.0217067	0.0181413
5	5	4	1.5	10	2	1	50	1.205	4.16	0.883571	0.855	56.25	106.25	40.1786	54.25	0.0214222	0.0391529	0.0219911	0.0157604
8	10	15	1.5	10	2	1	50	3.68	4.16	2.04364	0.608788	180	106.25	98.1818	48.4722	0.0204444	0.0391529	0.0208148	0.0125595
8	10	25	1.5	10	2	1	50	3.68	4.16	1.58698	0.485814	180	106.25	75.3488	48.4722	0.0204444	0.0391529	0.0210617	0.0100225
8	15	20	1.5	10	2	1	50	5.48	4.16	2.96837	0.491047	270	106.25	144.419	38.4239	0.0202963	0.0391529	0.0205539	0.0127797
8	15	30	1.5	10	2	1	50	5.48	4.16	2.4234	0.413491	270	106.25	117.17	38.4239	0.0202963	0.0391529	0.0206828	0.0107613
10	4	2	1.5	10	2	1	50	1.88	4.16	1.655	1.41938	90	106.25	78.75	76.5357	0.0208889	0.0391529	0.0210159	0.0185453
10	4	3	1.5	10	2	1	50	1.88	4.16	1.56235	1.34059	90	106.25	74.1176	76.5357	0.0208889	0.0391529	0.0210794	0.0175159
10	8	3	1.5	10	2	1	50	3.68	4.16	3.16571	1.10905	180	106.25	154.286	60.0278	0.0204444	0.0391529	0.0205185	0.0184756
10	8	6	1.5	10	2	1	50	3.68	4.16	2.78	0.980417	180	106.25	135	60.0278	0.0204444	0.0391529	0.0205926	0.0163327
20	10	4	1.5	10	2	1	50	9.08	4.16	8.02118	1.34324	450	106.25	397.059	71.5833	0.0201778	0.0391529	0.0202015	0.0187646
20	10	8	1.5	10	2	1	50	9.08	4.16	7.18526	1.21026	450	106.25	355.263	71.5833	0.0201778	0.0391529	0.0202252	0.0169071
20	15	8	1.5	10	2	1	50	13.58	4.16	11.0684	1.08407	675	106.25	549.419	61.6786	0.0201185	0.0391529	0.0201456	0.0175761
20	15	12	1.5	10	2	1	50	13.58	4.16	10.1332	0.998617	675	106.25	502.66	61.6786	0.0201185	0.0391529	0.0201592	0.0161907
